# Supplementary material for: Accuracy of Genomic Selection in a Rice Synthetic Population Developed for Recurrent Selection Breeding
Source: PLoS One. 2015 Aug 27;10(8):e0136594. doi: 10.1371/journal.pone.0136594 (PMC4551487; doi:10.1371/journal.pone.0136594)
Supplement: S1 Table — (XLSX) [file pone.0136594.s009.xlsx]

## Sheet: S1 Table
S1 Table		Rice 12 chromosomes
	Chr	Chr1	Chr2	Chr3	Chr4	Chr5	Chr6	Chr7	Chr8	Chr9	Chr10	Chr11	Chr12	All
	Size (bp)	43270923	35937250	36413819	35502694	29958434	31248787	29697621	28443022	23012720	23207287	29021106	27531856	373245519
Distribution of distance (pb) between two adjacent SNP loci	Number	1059	979	942	722	626	689	628	586	495	473	606	531	8336
	density	40860.2	36708.1	38655.9	49172.7	47856.9	45353.8	47289.2	48537.6	46490.3	49064	47889.6	51849.1	44775.1
	Minimum	3	2	2	1	2	1	1	1	1	1	6	1	1
	1st Quartile	6697.75	5575.25	7210	6178	6952	5843.75	6312.5	5802	5213.5	8308.75	4545	5400.5	6178
	Median	22816.5	19544.5	23405	20357	24707	23438	23791	23164	22702.5	29317	21466	24481	22752
	3rd Quartile	52894	44384.5	50267	56222	59565	64245.8	60159	61224	55206	64454.8	56964	56550.2	55668
	Maximum	770041	988744	463964	1020285	686901	811430	671669	644718	552519	419279	843144	911972	1020285
Distribution of the minor allele frequency (MAF)	Minimum	0.00141243	0.00141243	0.00141243	0.00141243	0.00141243	0.00141243	0.00141243	0.00141243	0.00141243	0.00141243	0.00141243	0.00141243	0.00141243
	1st Quartile	0.0462571	0.0564972	0.0522599	0.0282486	0.0342514	0.0324859	0.0353107	0.032839	0.0247175	0.0635593	0.0455508	0.0282486	0.0381356
	Median	0.122881	0.105932	0.120056	0.0536723	0.0798023	0.0734463	0.0903955	0.144774	0.0437853	0.148305	0.20904	0.0762712	0.0960452
	3rd Quartile	0.25	0.25	0.264124	0.142302	0.191737	0.206215	0.257062	0.207274	0.0685028	0.30226	0.348517	0.226695	0.237288
	Maximum	0.562147	0.5	0.533898	0.549435	0.539548	0.539548	0.539548	0.524011	0.416667	0.498588	0.566384	0.495763	0.566384
Distribution of heterozygosity	Minimum	0	0	0	0	0.002825	0	0.002825	0	0	0.002825	0	0.002825	0
	1st Quartile	0.02825	0.02542	0.02825	0.01695	0.0226	0.01977	0.02542	0.0226	0.01412	0.03107	0.02825	0.01977	0.0226
	Median	0.05367	0.04802	0.05932	0.03107	0.0452	0.03955	0.05085	0.0565	0.02825	0.0565	0.06497	0.03955	0.04802
	Mean	0.0618	0.05819	0.06625	0.04386	0.05263	0.05043	0.05997	0.06046	0.03549	0.06411	0.06971	0.05326	0.05706
	3rd Quartile	0.0904	0.08475	0.09887	0.05932	0.07345	0.07627	0.08757	0.0904	0.0452	0.09322	0.1017	0.0791	0.08475
	Maximum	0.1864	0.2006	0.2062	0.1836	0.2119	0.1667	0.178	0.1667	0.1667	0.1695	0.2203	0.1808	0.2203
