# Supplementary material for: Accuracy of Genomic Selection in a Rice Synthetic Population Developed for Recurrent Selection Breeding
Source: PLoS One. 2015 Aug 27;10(8):e0136594. doi: 10.1371/journal.pone.0136594 (PMC4551487; doi:10.1371/journal.pone.0136594)
Supplement: S2 Table — (XLSX) [file pone.0136594.s010.xlsx]

## Sheet: S2 Table
S2 Table
	Linkage disequilibrium (r²) according to distance between markers (kb)
Chr	1-25	25-50	50-75	75-100	100-125	125-150	150-175	175-200	200-225	225-250	250-300	300-350	350-400	400-450	450-500	500-550	550-600	600-650	650-700	700-750	750-800	800-850	850-900	900-950	950-1000	1000-1500	1500-2000
1	0.57319	0.529266	0.490325	0.44246	0.45703	0.435231	0.421267	0.402979	0.361778	0.357427	0.351864	0.317629	0.294836	0.290342	0.296039	0.27676	0.241819	0.21741	0.217342	0.211546	0.21648	0.191119	0.183082	0.193834	0.168936	0.133583	0.101738
2	0.606905	0.556287	0.529849	0.562557	0.494809	0.490288	0.473866	0.422253	0.394678	0.39972	0.372874	0.359059	0.330048	0.32843	0.304065	0.276199	0.292189	0.261772	0.242835	0.253423	0.239454	0.218531	0.21279	0.220435	0.212825	0.179162	0.128475
3	0.685498	0.626328	0.625405	0.599779	0.569592	0.531049	0.546597	0.515782	0.49325	0.475956	0.46322	0.446774	0.417405	0.420604	0.399457	0.369437	0.366224	0.342947	0.343643	0.319294	0.303224	0.287311	0.309065	0.271428	0.272495	0.2186	0.151911
4	0.650472	0.563946	0.574109	0.52734	0.503663	0.490295	0.511025	0.43822	0.460948	0.417646	0.435617	0.390144	0.335444	0.356797	0.360105	0.304221	0.2922	0.293287	0.292388	0.283549	0.266525	0.229863	0.217771	0.229177	0.230044	0.191113	0.177648
5	0.644734	0.615963	0.645959	0.55941	0.532644	0.552098	0.476104	0.439025	0.417876	0.443368	0.424688	0.3814	0.368305	0.362101	0.305925	0.308531	0.316404	0.278111	0.267077	0.246695	0.231677	0.231103	0.208586	0.192312	0.159007	0.121764	0.0964864
6	0.525435	0.497203	0.54029	0.487056	0.482436	0.447893	0.435192	0.387508	0.393553	0.39098	0.384199	0.334458	0.349859	0.326074	0.295653	0.304383	0.301456	0.265812	0.269378	0.240237	0.248279	0.215774	0.266086	0.208139	0.254979	0.197235	0.170808
7	0.614649	0.594599	0.545343	0.511897	0.500722	0.489998	0.483662	0.419831	0.404605	0.4852	0.411453	0.390659	0.350671	0.333143	0.360212	0.29794	0.30068	0.288829	0.260006	0.259075	0.246747	0.271764	0.26316	0.248397	0.246002	0.201617	0.165508
8	0.532969	0.532535	0.4451	0.525509	0.454494	0.479334	0.46733	0.463639	0.394046	0.45482	0.389655	0.386896	0.354831	0.359242	0.315511	0.303369	0.286043	0.264686	0.2449	0.261003	0.236839	0.232249	0.202979	0.183137	0.203181	0.163894	0.116844
9	0.608737	0.66328	0.673652	0.673827	0.565773	0.611312	0.598563	0.570554	0.525228	0.60649	0.568056	0.555403	0.525211	0.526259	0.52021	0.516626	0.466701	0.477087	0.449187	0.440133	0.47363	0.462659	0.428178	0.417091	0.456312	0.364655	0.270281
10	0.555945	0.541617	0.472896	0.504311	0.428528	0.455944	0.447733	0.373366	0.382584	0.344073	0.385177	0.374757	0.36107	0.341244	0.321586	0.300365	0.27926	0.277467	0.26018	0.225098	0.209334	0.207196	0.239182	0.21553	0.166665	0.146513	0.106726
11	0.520346	0.435049	0.442653	0.381305	0.36417	0.396521	0.338613	0.361675	0.338519	0.35589	0.300087	0.305071	0.317591	0.339693	0.291479	0.302312	0.263482	0.247885	0.237162	0.235428	0.272716	0.263752	0.246818	0.234603	0.219822	0.177327	0.152763
12	0.558977	0.525572	0.566429	0.411997	0.517612	0.477102	0.498945	0.443942	0.428967	0.3853	0.369849	0.350015	0.302517	0.281766	0.275749	0.30044	0.246646	0.291746	0.205089	0.221554	0.222535	0.258083	0.209674	0.242092	0.181024	0.125633	0.120232
Average	0.589821	0.556804	0.546001	0.515621	0.489289	0.488089	0.474908	0.436565	0.416336	0.426406	0.404728	0.382689	0.358982	0.355475	0.337166	0.321715	0.304425	0.292253	0.274099	0.26642	0.263953	0.255784	0.248948	0.238015	0.230941	0.185091	0.146618
Stdev	0.0536776	0.0618504	0.0759179	0.0806544	0.0579913	0.0565406	0.0648201	0.0592732	0.0536989	0.0736578	0.0664021	0.0662968	0.0615804	0.0644489	0.0677564	0.0655934	0.0606957	0.0654518	0.0656911	0.062	0.0710066	0.0710193	0.0662195	0.0619077	0.0798801	0.0647053	0.0479524
