# Supplementary material for: Accuracy of Genomic Selection in a Rice Synthetic Population Developed for Recurrent Selection Breeding
Source: PLoS One. 2015 Aug 27;10(8):e0136594. doi: 10.1371/journal.pone.0136594 (PMC4551487; doi:10.1371/journal.pone.0136594)
Supplement: S3 Table — Mean of correlations (standard deviation) across the 100 cross validation replicates (XLSX) [file pone.0136594.s011.xlsx]

## Sheet: S3 Table
S3 Table
Method	LD (r² ≤)	MAF (≥ %)	Number of SNP	FL			PH			YLD			PW
				k = 3	k = 6	k = 9	k = 3	k = 6	k = 9	k = 3	k = 6	k = 9	k = 3	k = 6	k = 9
BL	0.75	2.5	2763	0.23 (0.07)	0.25 (0.12)	0.27 (0.17)	0.49 (0.05)	0.52 (0.1)	0.52 (0.12)	0.25 (0.07)	0.27 (0.1)	0.27 (0.15)	0.26 (0.06)	0.3 (0.1)	0.27 (0.14)
		5	1967	0.21 (0.08)	0.22 (0.11)	0.24 (0.17)	0.49 (0.06)	0.5 (0.08)	0.52 (0.11)	0.26 (0.07)	0.28 (0.12)	0.28 (0.13)	0.27 (0.07)	0.3 (0.09)	0.28 (0.14)
		10	1286	0.23 (0.08)	0.25 (0.11)	0.26 (0.17)	0.49 (0.06)	0.5 (0.08)	0.52 (0.13)	0.23 (0.06)	0.25 (0.11)	0.25 (0.16)	0.26 (0.07)	0.27 (0.11)	0.27 (0.13)
	0.9	2.5	5148	0.18 (0.07)	0.17 (0.11)	0.17 (0.17)	0.5 (0.06)	0.51 (0.1)	0.52 (0.12)	0.27 (0.07)	0.27 (0.11)	0.3 (0.13)	0.3 (0.07)	0.28 (0.1)	0.33 (0.13)
		5	4011	0.17 (0.09)	0.19 (0.13)	0.17 (0.16)	0.49 (0.06)	0.51 (0.1)	0.52 (0.12)	0.26 (0.06)	0.27 (0.1)	0.31 (0.15)	0.3 (0.06)	0.3 (0.1)	0.32 (0.15)
		10	2762	0.16 (0.07)	0.18 (0.13)	0.17 (0.16)	0.49 (0.05)	0.5 (0.11)	0.52 (0.12)	0.26 (0.06)	0.28 (0.11)	0.29 (0.12)	0.28 (0.06)	0.32 (0.1)	0.31 (0.12)
	1	2.5	6873	0.16 (0.08)	0.15 (0.14)	0.16 (0.16)	0.47 (0.07)	0.5 (0.1)	0.49 (0.13)	0.24 (0.06)	0.26 (0.1)	0.28 (0.14)	0.29 (0.06)	0.3 (0.11)	0.3 (0.15)
		5	5604	0.16 (0.07)	0.15 (0.13)	0.15 (0.17)	0.48 (0.06)	0.48 (0.09)	0.52 (0.12)	0.24 (0.07)	0.27 (0.1)	0.25 (0.14)	0.3 (0.07)	0.3 (0.1)	0.33 (0.14)
		10	4097	0.14 (0.08)	0.17 (0.12)	0.16 (0.16)	0.48 (0.06)	0.5 (0.08)	0.51 (0.12)	0.24 (0.07)	0.24 (0.1)	0.28 (0.13)	0.26 (0.07)	0.28 (0.11)	0.3 (0.13)
BRR	0.75	2.5	2763	0.22 (0.08)	0.23 (0.13)	0.28 (0.15)	0.49 (0.07)	0.51 (0.08)	0.54 (0.11)	0.26 (0.06)	0.27 (0.1)	0.29 (0.15)	0.26 (0.05)	0.26 (0.1)	0.27 (0.14)
		5	1967	0.2 (0.08)	0.21 (0.13)	0.23 (0.18)	0.48 (0.06)	0.5 (0.1)	0.5 (0.12)	0.26 (0.08)	0.26 (0.11)	0.28 (0.15)	0.26 (0.07)	0.28 (0.1)	0.28 (0.15)
		10	1286	0.2 (0.08)	0.2 (0.12)	0.21 (0.16)	0.48 (0.06)	0.49 (0.1)	0.53 (0.13)	0.22 (0.07)	0.24 (0.1)	0.26 (0.16)	0.25 (0.07)	0.27 (0.09)	0.27 (0.13)
	0.9	2.5	5148	0.17 (0.07)	0.16 (0.11)	0.19 (0.15)	0.51 (0.05)	0.51 (0.09)	0.53 (0.12)	0.26 (0.07)	0.28 (0.1)	0.28 (0.15)	0.29 (0.06)	0.31 (0.11)	0.29 (0.15)
		5	4011	0.14 (0.08)	0.16 (0.12)	0.17 (0.16)	0.49 (0.06)	0.54 (0.08)	0.52 (0.12)	0.26 (0.07)	0.26 (0.11)	0.26 (0.13)	0.3 (0.06)	0.3 (0.11)	0.32 (0.14)
		10	2762	0.15 (0.08)	0.16 (0.13)	0.15 (0.15)	0.48 (0.05)	0.51 (0.1)	0.53 (0.12)	0.25 (0.07)	0.29 (0.1)	0.26 (0.15)	0.28 (0.07)	0.29 (0.11)	0.28 (0.13)
	1	2.5	6873	0.14 (0.08)	0.17 (0.12)	0.18 (0.15)	0.48 (0.06)	0.5 (0.09)	0.52 (0.11)	0.24 (0.07)	0.27 (0.11)	0.26 (0.14)	0.28 (0.06)	0.28 (0.12)	0.32 (0.13)
		5	5604	0.15 (0.07)	0.17 (0.12)	0.16 (0.17)	0.47 (0.05)	0.48 (0.1)	0.5 (0.12)	0.25 (0.07)	0.27 (0.11)	0.28 (0.14)	0.28 (0.06)	0.31 (0.1)	0.31 (0.16)
		10	4097	0.12 (0.07)	0.17 (0.12)	0.15 (0.15)	0.48 (0.06)	0.51 (0.09)	0.49 (0.12)	0.23 (0.07)	0.27 (0.11)	0.25 (0.15)	0.28 (0.06)	0.29 (0.11)	0.31 (0.14)
RR-BLUP	0.75	2.5	2763	0.21 (0.07)	0.22 (0.14)	0.22 (0.16)	0.48 (0.06)	0.5 (0.1)	0.51 (0.12)	0.25 (0.06)	0.26 (0.12)	0.28 (0.16)	0.27 (0.07)	0.27 (0.1)	0.28 (0.14)
		5	1967	0.2 (0.07)	0.21 (0.13)	0.21 (0.16)	0.48 (0.06)	0.49 (0.1)	0.51 (0.12)	0.25 (0.06)	0.26 (0.12)	0.27 (0.15)	0.27 (0.07)	0.27 (0.1)	0.27 (0.14)
		10	1286	0.19 (0.07)	0.21 (0.13)	0.2 (0.15)	0.48 (0.06)	0.5 (0.1)	0.5 (0.13)	0.22 (0.07)	0.23 (0.12)	0.24 (0.16)	0.26 (0.07)	0.26 (0.1)	0.26 (0.14)
	0.9	2.5	5148	0.17 (0.08)	0.18 (0.14)	0.17 (0.15)	0.49 (0.06)	0.51 (0.1)	0.52 (0.11)	0.25 (0.06)	0.27 (0.12)	0.27 (0.15)	0.3 (0.07)	0.31 (0.1)	0.31 (0.14)
		5	4011	0.16 (0.08)	0.17 (0.13)	0.16 (0.15)	0.48 (0.06)	0.51 (0.1)	0.52 (0.12)	0.25 (0.06)	0.26 (0.12)	0.27 (0.15)	0.31 (0.07)	0.31 (0.1)	0.31 (0.14)
		10	2762	0.15 (0.07)	0.16 (0.13)	0.16 (0.14)	0.48 (0.06)	0.5 (0.11)	0.51 (0.12)	0.25 (0.06)	0.26 (0.12)	0.26 (0.15)	0.29 (0.07)	0.29 (0.1)	0.29 (0.14)
	1	2.5	6873	0.16 (0.08)	0.16 (0.14)	0.17 (0.14)	0.47 (0.06)	0.5 (0.1)	0.5 (0.12)	0.24 (0.07)	0.25 (0.13)	0.26 (0.16)	0.29 (0.07)	0.3 (0.1)	0.3 (0.14)
		5	5604	0.15 (0.08)	0.16 (0.14)	0.16 (0.14)	0.47 (0.06)	0.5 (0.1)	0.5 (0.12)	0.24 (0.07)	0.25 (0.13)	0.25 (0.16)	0.29 (0.07)	0.3 (0.1)	0.3 (0.14)
		10	4097	0.14 (0.08)	0.15 (0.13)	0.15 (0.13)	0.47 (0.06)	0.49 (0.11)	0.49 (0.12)	0.24 (0.07)	0.25 (0.13)	0.25 (0.16)	0.27 (0.07)	0.28 (0.1)	0.28 (0.14)
G-BLUP	0.75	2.5	2763	0.23 (0.09)	0.23 (0.13)	0.23 (0.16)	0.48 (0.06)	0.49 (0.09)	0.49 (0.11)	0.24 (0.07)	0.27 (0.11)	0.26 (0.14)	0.28 (0.07)	0.29 (0.1)	0.29 (0.13)
		5	1967	0.22 (0.09)	0.22 (0.13)	0.22 (0.16)	0.48 (0.06)	0.49 (0.08)	0.5 (0.11)	0.24 (0.07)	0.27 (0.11)	0.26 (0.14)	0.28 (0.07)	0.29 (0.1)	0.29 (0.14)
		10	1286	0.21 (0.09)	0.21 (0.13)	0.22 (0.15)	0.48 (0.06)	0.5 (0.09)	0.5 (0.11)	0.22 (0.07)	0.25 (0.11)	0.23 (0.15)	0.26 (0.07)	0.27 (0.11)	0.27 (0.14)
	0.9	2.5	5148	0.18 (0.09)	0.18 (0.13)	0.18 (0.15)	0.48 (0.06)	0.49 (0.09)	0.49 (0.11)	0.25 (0.07)	0.27 (0.11)	0.27 (0.14)	0.3 (0.07)	0.31 (0.11)	0.31 (0.13)
		5	4011	0.17 (0.09)	0.17 (0.13)	0.17 (0.15)	0.48 (0.06)	0.49 (0.09)	0.49 (0.11)	0.25 (0.07)	0.27 (0.11)	0.26 (0.14)	0.3 (0.07)	0.31 (0.11)	0.31 (0.13)
		10	2762	0.17 (0.09)	0.17 (0.13)	0.17 (0.15)	0.49 (0.07)	0.5 (0.09)	0.51 (0.11)	0.25 (0.07)	0.27 (0.11)	0.25 (0.15)	0.28 (0.08)	0.29 (0.12)	0.29 (0.13)
	1	2.5	6873	0.17 (0.08)	0.17 (0.14)	0.17 (0.16)	0.47 (0.06)	0.48 (0.09)	0.49 (0.11)	0.24 (0.07)	0.26 (0.1)	0.25 (0.14)	0.28 (0.07)	0.29 (0.11)	0.29 (0.14)
		5	5604	0.16 (0.08)	0.17 (0.14)	0.17 (0.15)	0.47 (0.06)	0.48 (0.09)	0.49 (0.11)	0.24 (0.07)	0.26 (0.1)	0.25 (0.14)	0.28 (0.07)	0.3 (0.11)	0.29 (0.14)
		10	4097	0.15 (0.08)	0.16 (0.14)	0.16 (0.15)	0.47 (0.06)	0.48 (0.09)	0.49 (0.11)	0.24 (0.07)	0.25 (0.1)	0.25 (0.14)	0.27 (0.08)	0.28 (0.12)	0.27 (0.14)
LASSO	0.75	2.5	2763	0.21 (0.09)	0.24 (0.13)	0.23 (0.16)	0.38 (0.06)	0.43 (0.11)	0.45 (0.11)	0.14 (0.08)	0.17 (0.12)	0.18 (0.15)	0.18 (0.07)	0.18 (0.11)	0.2 (0.14)
		5	1967	0.24 (0.09)	0.27 (0.12)	0.26 (0.14)	0.4 (0.06)	0.45 (0.1)	0.48 (0.12)	0.14 (0.09)	0.17 (0.11)	0.2 (0.15)	0.18 (0.08)	0.19 (0.11)	0.22 (0.14)
		10	1286	0.23 (0.09)	0.25 (0.12)	0.25 (0.16)	0.39 (0.06)	0.43 (0.1)	0.44 (0.12)	0.14 (0.09)	0.17 (0.12)	0.19 (0.15)	0.2 (0.08)	0.2 (0.11)	0.22 (0.14)
	0.9	2.5	5148	0.22 (0.09)	0.26 (0.12)	0.25 (0.14)	0.42 (0.07)	0.48 (0.1)	0.49 (0.12)	0.15 (0.08)	0.16 (0.11)	0.18 (0.15)	0.18 (0.08)	0.18 (0.1)	0.19 (0.13)
		5	4011	0.25 (0.08)	0.3 (0.11)	0.29 (0.14)	0.43 (0.06)	0.48 (0.09)	0.5 (0.12)	0.15 (0.08)	0.18 (0.11)	0.19 (0.16)	0.18 (0.08)	0.18 (0.1)	0.21 (0.13)
		10	2762	0.24 (0.09)	0.26 (0.11)	0.26 (0.14)	0.41 (0.06)	0.44 (0.1)	0.45 (0.12)	0.15 (0.08)	0.18 (0.12)	0.18 (0.14)	0.2 (0.08)	0.2 (0.11)	0.21 (0.13)
	1	2.5	6873	0.22 (0.09)	0.26 (0.11)	0.25 (0.14)	0.41 (0.07)	0.46 (0.1)	0.47 (0.12)	0.14 (0.08)	0.14 (0.12)	0.18 (0.15)	0.19 (0.07)	0.19 (0.1)	0.2 (0.13)
		5	5604	0.24 (0.09)	0.29 (0.11)	0.29 (0.14)	0.43 (0.06)	0.46 (0.09)	0.47 (0.12)	0.14 (0.08)	0.15 (0.11)	0.16 (0.15)	0.19 (0.07)	0.2 (0.1)	0.22 (0.13)
		10	4097	0.23 (0.09)	0.26 (0.11)	0.26 (0.14)	0.42 (0.06)	0.44 (0.1)	0.45 (0.12)	0.15 (0.08)	0.16 (0.11)	0.15 (0.14)	0.21 (0.08)	0.22 (0.11)	0.24 (0.13)
FL: days to flowering; PH: plant height; YLD: grain yield; PW: panicle weight. LD: linkage disequilibrium; MAF: minor allele frequency. Five methods; G-BLUP: genomic best linear unbiased prediction, RR-BLUP: ridge regression BLUP, LASSO: least absolute shrinkage and selection operator, BL: Bayesian LASSO, BRR: Bayesian ridge regression
