# Supplementary material for: Accuracy of Genomic Selection in a Rice Synthetic Population Developed for Recurrent Selection Breeding
Source: PLoS One. 2015 Aug 27;10(8):e0136594. doi: 10.1371/journal.pone.0136594 (PMC4551487; doi:10.1371/journal.pone.0136594)
Supplement: S4 Table — Different letters indicate significantly different least square means LSMeans. (XLSX) [file pone.0136594.s012.xlsx]

## Sheet: S4 Table
S4 Table
Effect	First source of variation	Second source of variation	Least square Mean	Significant differences
Method *Trait	BRR	PH	0.503	a
	BL	PH	0.502	a
	RR-BLUP	PH	0.502	a
	G-BLUP	PH	0.495	a
	LASSO	PH	0.443	b
	G-BLUP	PW	0.298	c
	RR-BLUP	PW	0.294	cd
	BL	PW	0.293	cd
	BRR	PW	0.285	d
	BL	YLD	0.265	e
	BRR	YLD	0.261	ef
	G-BLUP	YLD	0.253	ef
	LASSO	FL	0.252	f
	RR-BLUP	YLD	0.251	f
	LASSO	PW	0.199	g
	BL	FL	0.19	gh
	BRR	FL	0.18	hi
	G-BLUP	FL	0.169	ij
	RR-BLUP	FL	0.167	j
	LASSO	YLD	0.162	j
Method * K	BL	k = 9	0.322	a
	BRR	k = 9	0.318	ab
	BL	k = 6	0.315	bc
	BRR	k = 6	0.311	c
	RR-BLUP	k = 9	0.31	bc
	G-BLUP	k = 9	0.309	c
	RR-BLUP	k = 6	0.307	c
	G-BLUP	k = 6	0.307	c
	BL	k = 3	0.3	d
	G-BLUP	k = 3	0.295	d
	RR-BLUP	k = 3	0.294	d
	BRR	k = 3	0.293	d
	LASSO	k = 9	0.279	e
	LASSO	k = 6	0.269	f
	LASSO	k = 3	0.244	g
Method * LD	BL	r² ≤ 0.75	0.32	a
	BL	r² ≤ 0.9	0.317	ab
	BRR	r² ≤ 0.75	0.312	abc
	G-BLUP	r² ≤ 0.75	0.311	abc
	RR-BLUP	r² ≤ 0.75	0.31	abc
	BRR	r² ≤ 0.9	0.309	bc
	G-BLUP	r² ≤ 0.9	0.306	cd
	RR-BLUP	r² ≤ 0.9	0.306	cd
	BL	r² ≤ 1	0.301	de
	BRR	r² ≤ 1	0.3	de
	RR-BLUP	r² ≤ 1	0.295	e
	G-BLUP	r² ≤ 1	0.294	e
	LASSO	r² ≤ 0.9	0.269	f
	LASSO	r² ≤ 1	0.265	fg
	LASSO	r² ≤ 0.75	0.259	g
Method * MAF	BL	MAF ≥ 2.5	0.314	a
	BRR	MAF ≥ 2.5	0.314	a
	BL	MAF ≥ 5	0.314	a
	BL	MAF ≥ 10	0.309	ab
	RR-BLUP	MAF ≥ 2.5	0.308	ab
	G-BLUP	MAF ≥ 2.5	0.308	ab
	BRR	MAF ≥ 5	0.308	ab
	RR-BLUP	MAF ≥ 5	0.305	abc
	G-BLUP	MAF ≥ 5	0.305	bc
	BRR	MAF ≥ 10	0.3	bc
	G-BLUP	MAF ≥ 10	0.298	c
	RR-BLUP	MAF ≥ 10	0.297	c
	LASSO	MAF ≥ 5	0.272	d
	LASSO	MAF ≥ 10	0.263	e
	LASSO	MAF ≥ 2.5	0.257	e
LD *Trait	r² ≤ 0.9	PH	0.495	a
	r² ≤ 0.75	PH	0.495	a
	r² ≤ 1	PH	0.479	b
	r² ≤ 0.9	PW	0.28	c
	r² ≤ 1	PW	0.275	c
	r² ≤ 0.75	PW	0.266	d
	r² ≤ 0.9	YLD	0.246	e
	r² ≤ 0.75	YLD	0.237	f
	r² ≤ 1	YLD	0.232	f
	r² ≤ 0.75	FL	0.213	g
	r² ≤ 0.9	FL	0.184	h
	r² ≤ 1	FL	0.177	h
