# Supplementary material for: Accuracy of Genomic Selection in a Rice Synthetic Population Developed for Recurrent Selection Breeding
Source: PLoS One. 2015 Aug 27;10(8):e0136594. doi: 10.1371/journal.pone.0136594 (PMC4551487; doi:10.1371/journal.pone.0136594)
Supplement: S5 Table — Different letters indicate significantly different LSMeans. (XLSX) [file pone.0136594.s013.xlsx]

## Sheet: S5 Table
S5 Table
ANOVA
Source	DF	SS	MS	FValue	ProbF	RSquare	CV	RootMSE	DepMean
Model	67	348.33	4.05035	716.2	<.0001	0.759565	25.082	0.075202	0.299823
Error	14516	110.261	0.00759585
Corrected Total	14583	458.591
Trait	3	340.318	113.439	14934.4	<.0001
MAF*LD	4	1.76976	0.44244	58.2476	<.0001
LD	6	2.27653	0.379422	49.9513	<.0001
Trait*MAF	12	0.534135	0.0445112	5.85994	<.0001
Trait*LD	18	3.35845	0.18658	24.5635	<.0001
MAF*LD	24	0.0730105	0.0030421	0.400496	0.9998
Test of significance of LSMeans
Factors	Threshold	FL		PH		YLD		PW
		Average accuracy	Significant differences	Average accuracy	Significant differences	Average accuracy	Significant differences	Average accuracy	Significant differences
LD (r² ≤)	0.4	0.17	ab	0.445	f	0.235	d	0.228	f
	0.5	0.155	d	0.462	e	0.227	e	0.236	e
	0.6	0.173	a	0.467	d	0.225	ef	0.252	d
	0.7	0.164	c	0.497	a	0.223	f	0.275	c
	0.8	0.166	bc	0.49	b	0.24	c	0.277	c
	0.9	0.152	de	0.484	c	0.254	a	0.288	a
	1	0.148	e	0.471	d	0.246	b	0.278	c
MAF (≥ %)	0.01	0.168	a	0.485	a	0.241	a	0.272	a
	2.5	0.165	ab	0.485	a	0.241	a	0.272	a
	5	0.164	ab	0.484	a	0.241	a	0.273	a
	7.5	0.16	cd	0.475	c	0.239	a	0.273	a
	10	0.162	bc	0.479	b	0.232	b	0.261	b
