# Supplementary material for: Accuracy of Genomic Selection in a Rice Synthetic Population Developed for Recurrent Selection Breeding
Source: PLoS One. 2015 Aug 27;10(8):e0136594. doi: 10.1371/journal.pone.0136594 (PMC4551487; doi:10.1371/journal.pone.0136594)
Supplement: S6 Table — (XLSX) [file pone.0136594.s014.xlsx]

## Sheet: S6 Table
S6 Table
Source	DF	SS	MS	FValue	ProbF	RSquare	CV	RootMSE	DepMean
Model	166	2182.56	13.1479	2999.54	<.0001	0.809289	25.6126	0.066207	0.258492
Error	117337	514.325	0.004383
Corrected Total	117503	2696.88
TP composition	5	108.113	21.6226	4932.94	<.0001
Phenotypic trait	3	1869.59	623.195	142174	<.0001
MAF	5	16.8627	3.37254	769.4	<.0001
LD (r2)	7	30.3094	4.32991	987.82	<.0001
TP*Trait	15	119.746	7.98309	1821.24	<.0001
TP*MAF	25	0.8851	0.035404	8.08	<.0001
TP*r2	35	14.4784	0.413669	94.37	<.0001
Trait*MAF	15	4.56763	0.304508	69.47	<.0001
Trait*r2	21	17.5333	0.834919	190.48	<.0001
MAF*r2	35	0.472923	0.013512	3.08	<.0001
Effect	Modality1	Modality2	LSMean				Line1	Line2	Line3	Line4	Line5	LowerCL	UpperCL
TP_Trait	Ba	2	0.521267	a				A				0.519412	0.523121
TP_Trait	Ra	2	0.517888	a				A				0.516034	0.519743
TP_Trait	11	2	0.48003	b				B				0.478175	0.481884
TP_Trait	43	2	0.412307	c				C				0.410452	0.414161
TP_Trait	41	2	0.404349	d				D				0.402495	0.406204
TP_Trait	42	2	0.40321	d				D				0.401355	0.405064
TP_Trait	43	3	0.284655	e				E				0.2828	0.286509
TP_Trait	Ra	3	0.276099	f				F				0.274245	0.277954
TP_Trait	11	3	0.275793	f				F				0.273938	0.277647
TP_Trait	Ba	3	0.272658	f				F				0.270803	0.274512
TP_Trait	Ba	4	0.241893	g				G				0.240038	0.243748
TP_Trait	42	4	0.23962	g				G				0.237765	0.241474
TP_Trait	Ra	4	0.238078	gh			H	G				0.236223	0.239932
TP_Trait	42	3	0.234584	h			H					0.232729	0.236438
TP_Trait	41	3	0.222081	i				I				0.220227	0.223936
TP_Trait	11	4	0.204425	j				J				0.202571	0.20628
TP_Trait	41	4	0.198797	k				K				0.196943	0.200652
TP_Trait	Ra	1	0.167227	l				L				0.165373	0.169082
TP_Trait	Ba	1	0.16519	l				L				0.163336	0.167045
TP_Trait	43	1	0.138237	m				M				0.136383	0.140092
TP_Trait	43	4	0.105685	n				N				0.103831	0.10754
TP_Trait	41	1	0.090168	o				O				0.088314	0.092023
TP_Trait	42	1	0.056929	p				P				0.055075	0.058784
TP_Trait	11	1	0.052641	p				P				0.050787	0.054496
TP_MAF	Ba	0	0.307591	a				A				0.30532	0.309862
TP_MAF	Ra	0	0.307393	ab			B	A				0.305122	0.309665
TP_MAF	Ba	2.5	0.307071	ab			B	A				0.3048	0.309342
TP_MAF	Ba	5	0.306968	ab			B	A				0.304697	0.30924
TP_MAF	Ra	2.5	0.306397	ab			B	A				0.304126	0.308669
TP_MAF	Ra	5	0.306143	ab			B	A				0.303872	0.308415
TP_MAF	Ba	7.5	0.30226	abc			B	A	C			0.299988	0.304531
TP_MAF	Ra	7.5	0.301258	bc			B		C			0.298987	0.303529
TP_MAF	Ba	10	0.298891	c					C			0.296619	0.301162
TP_MAF	Ra	10	0.297815	c					C			0.295543	0.300086
TP_MAF	Ra	20	0.279932	d				D				0.277661	0.282204
TP_MAF	Ba	20	0.27873	d				D				0.276459	0.281002
TP_MAF	11	0	0.266083	e				E				0.263812	0.268355
TP_MAF	11	2.5	0.263218	ef			F	E				0.260946	0.265489
TP_MAF	11	5	0.258915	f			F					0.256644	0.261187
TP_MAF	11	7.5	0.250884	g				G				0.248613	0.253155
TP_MAF	43	0	0.25027	g				G				0.247998	0.252541
TP_MAF	43	2.5	0.248595	gh			H	G				0.246324	0.250867
TP_MAF	11	10	0.246746	ghi			H	G	I			0.244474	0.249017
TP_MAF	43	5	0.246137	ghi			H	G	I			0.243866	0.248409
TP_MAF	42	0	0.245051	ghi			H	G	I			0.24278	0.247323
TP_MAF	42	2.5	0.243726	hij			H	J	I			0.241455	0.245997
TP_MAF	42	5	0.242105	ijk			K	J	I			0.239834	0.244377
TP_MAF	41	0	0.237524	jkl			K	J	L			0.235253	0.239795
TP_MAF	41	5	0.2373	kl			K		L			0.235029	0.239572
TP_MAF	41	2.5	0.236842	kl			K		L			0.234571	0.239114
TP_MAF	42	7.5	0.235813	l					L			0.233541	0.238084
TP_MAF	11	20	0.233488	lm				M	L			0.231217	0.235759
TP_MAF	41	7.5	0.233122	lmn			N	M	L			0.230851	0.235393
TP_MAF	43	7.5	0.232641	lmn			N	M	L			0.230369	0.234912
TP_MAF	43	10	0.229068	mn			N	M				0.226796	0.231339
TP_MAF	42	10	0.227693	mn			N	M				0.225421	0.229964
TP_MAF	41	10	0.227055	n			N					0.224784	0.229326
TP_MAF	42	20	0.207126	o				O				0.204854	0.209397
TP_MAF	43	20	0.204615	o				O				0.202344	0.206887
TP_MAF	41	20	0.201251	o				O				0.19898	0.203522
TP_r2	Ba	0.75	0.314199	a					A			0.311576	0.316822
TP_r2	Ra	0.75	0.31376	ab			B		A			0.311137	0.316383
TP_r2	Ba	0.9	0.311274	ab			B		A			0.308651	0.313897
TP_r2	Ba	0.8	0.310107	ab			B		A			0.307484	0.31273
TP_r2	Ra	0.9	0.309266	ab			B		A			0.306643	0.311888
TP_r2	Ra	0.8	0.308973	ab			B		A			0.30635	0.311595
TP_r2	Ba	0.7	0.306409	bc			B		C			0.303786	0.309032
TP_r2	Ra	0.7	0.306251	bc			B		C			0.303628	0.308874
TP_r2	Ba	1	0.300743	cd			D		C			0.29812	0.303366
TP_r2	Ra	1	0.29695	d			D					0.294327	0.299573
TP_r2	Ra	0.6	0.295057	d			D					0.292434	0.29768
TP_r2	Ba	0.6	0.293751	d			D					0.291129	0.296374
TP_r2	Ra	0.5	0.284455	e					E			0.281832	0.287077
TP_r2	Ra	0.4	0.283874	e					E			0.281252	0.286497
TP_r2	Ba	0.5	0.283449	e					E			0.280826	0.286071
TP_r2	Ba	0.4	0.282082	e					E			0.27946	0.284705
TP_r2	42	0.9	0.268776	f					F			0.266154	0.271399
TP_r2	11	0.75	0.267879	f					F			0.265257	0.270502
TP_r2	11	0.8	0.267141	fg			G		F			0.264518	0.269763
TP_r2	11	0.9	0.264517	fgh			G		F	H		0.261894	0.267139
TP_r2	42	1	0.260183	ghi			G		I	H		0.257561	0.262806
TP_r2	42	0.8	0.258201	hij			J		I	H		0.255578	0.260824
TP_r2	11	0.7	0.257704	hij			J		I	H		0.255082	0.260327
TP_r2	42	0.75	0.255963	ijk			J		I	K		0.253341	0.258586
TP_r2	41	0.9	0.253316	ijkl			J	L	I	K		0.250693	0.255939
TP_r2	11	0.6	0.252002	jkl			J	L		K		0.24938	0.254625
TP_r2	41	0.8	0.249367	klm				L	M	K		0.246744	0.251989
TP_r2	41	1	0.248995	klm				L	M	K		0.246373	0.251618
TP_r2	42	0.7	0.24754	lmn			N	L	M			0.244917	0.250163
TP_r2	43	0.75	0.247157	lmn			N	L	M			0.244535	0.24978
TP_r2	41	0.75	0.24669	lmn			N	L	M			0.244068	0.249313
TP_r2	11	1	0.243401	mno			N		M	O		0.240778	0.246024
TP_r2	43	0.8	0.243381	mno			N		M	O		0.240758	0.246003
TP_r2	43	0.7	0.242854	mno			N		M	O		0.240231	0.245476
TP_r2	43	0.6	0.240062	nop			N		P	O		0.237439	0.242684
TP_r2	11	0.4	0.238038	opq			Q		P	O		0.235415	0.240661
TP_r2	11	0.5	0.235096	pqr			Q		P	R		0.232474	0.237719
TP_r2	43	0.9	0.234836	pqr			Q		P	R		0.232213	0.237458
TP_r2	41	0.7	0.232214	qr			Q			R		0.229592	0.234837
TP_r2	43	0.4	0.230316	rs					S	R		0.227694	0.232939
TP_r2	43	1	0.223173	st			T		S			0.22055	0.225795
TP_r2	42	0.6	0.220603	t			T					0.217981	0.223226
TP_r2	43	0.5	0.21999	t			T					0.217368	0.222613
TP_r2	41	0.6	0.216484	t			T					0.213861	0.219107
TP_r2	41	0.5	0.196915	u					U			0.194292	0.199538
TP_r2	42	0.5	0.189212	v					V			0.18659	0.191835
TP_r2	41	0.4	0.186811	v					V			0.184188	0.189434
TP_r2	42	0.4	0.168205	w					W			0.165583	0.170828
Trait_MAF	2	0	0.470427	a				A				0.468573	0.472282
Trait_MAF	2	2.5	0.469006	a				A				0.467151	0.470861
Trait_MAF	2	5	0.467627	a				A				0.465773	0.469482
Trait_MAF	2	10	0.458224	b				B				0.45637	0.460079
Trait_MAF	2	7.5	0.451422	c				C				0.449568	0.453277
Trait_MAF	2	20	0.422343	d				D				0.420489	0.424198
Trait_MAF	3	5	0.272641	e				E				0.270787	0.274496
Trait_MAF	3	2.5	0.272362	e				E				0.270507	0.274216
Trait_MAF	3	0	0.271926	e				E				0.270072	0.273781
Trait_MAF	3	7.5	0.271914	e				E				0.270059	0.273768
Trait_MAF	3	10	0.254552	f				F				0.252697	0.256407
Trait_MAF	3	20	0.222474	g				G				0.220619	0.224328
Trait_MAF	4	0	0.211783	h				H				0.209928	0.213637
Trait_MAF	4	2.5	0.210996	h				H				0.209141	0.21285
Trait_MAF	4	5	0.209437	h				H				0.207582	0.211291
Trait_MAF	4	7.5	0.2073	h				H				0.205446	0.209155
Trait_MAF	4	10	0.199434	i				I				0.197579	0.201288
Trait_MAF	4	20	0.189549	j				J				0.187695	0.191404
Trait_MAF	1	0	0.121805	k				K				0.119951	0.12366
Trait_MAF	1	2.5	0.118203	kl			L	K				0.116348	0.120058
Trait_MAF	1	5	0.115342	l			L					0.113487	0.117196
Trait_MAF	1	7.5	0.106681	m				M				0.104827	0.108536
Trait_MAF	1	10	0.105967	m				M				0.104113	0.107822
Trait_MAF	1	20	0.102395	m				M				0.100541	0.10425
Trait_r2	2	0.7	0.485572	a				A				0.48343	0.487713
Trait_r2	2	0.75	0.479221	b				B				0.47708	0.481362
Trait_r2	2	0.8	0.47361	b				B				0.471469	0.475752
Trait_r2	2	0.9	0.459545	c				C				0.457404	0.461687
Trait_r2	2	0.6	0.453862	c				C				0.451721	0.456003
Trait_r2	2	1	0.443162	d				D				0.44102	0.445303
Trait_r2	2	0.5	0.438533	d				D				0.436392	0.440674
Trait_r2	2	0.4	0.418563	e				E				0.416421	0.420704
Trait_r2	3	0.9	0.294357	f				F				0.292216	0.296499
Trait_r2	3	1	0.282401	g				G				0.28026	0.284542
Trait_r2	3	0.75	0.281175	g				G				0.279033	0.283316
Trait_r2	3	0.8	0.27939	g				G				0.277248	0.281531
Trait_r2	3	0.7	0.270005	h				H				0.267863	0.272146
Trait_r2	3	0.6	0.241595	i				I				0.239453	0.243736
Trait_r2	4	0.9	0.230882	j				J				0.228741	0.233023
Trait_r2	3	0.5	0.222107	k				K				0.219966	0.224248
Trait_r2	3	0.4	0.216796	kl			L	K				0.214655	0.218938
Trait_r2	4	1	0.216533	kl			L	K				0.214392	0.218675
Trait_r2	4	0.8	0.213407	l			L					0.211265	0.215548
Trait_r2	4	0.75	0.211229	l			L					0.209088	0.213371
Trait_r2	4	0.4	0.196309	m				M				0.194167	0.19845
Trait_r2	4	0.5	0.190751	mn			N	M				0.18861	0.192893
Trait_r2	4	0.6	0.189945	n			N					0.187804	0.192087
Trait_r2	4	0.7	0.188941	n			N					0.1868	0.191083
Trait_r2	1	0.6	0.126571	o				O				0.124429	0.128712
Trait_r2	1	0.75	0.125475	o				O				0.123333	0.127616
Trait_r2	1	0.8	0.125039	o				O				0.122898	0.127181
Trait_r2	1	0.7	0.117463	p				P				0.115322	0.119605
Trait_r2	1	0.9	0.109872	q				Q				0.107731	0.112013
Trait_r2	1	1	0.106868	q				Q				0.104726	0.109009
Trait_r2	1	0.4	0.09455	r				R				0.092409	0.096692
Trait_r2	1	0.5	0.08802	s				S				0.085879	0.090162
MAF_r2	0	0.75	0.286532	a						A		0.283909	0.289155
MAF_r2	2.5	0.75	0.285858	a						A		0.283235	0.28848
MAF_r2	0	0.8	0.285197	a						A		0.282574	0.28782
MAF_r2	0	0.9	0.284753	a						A		0.282131	0.287376
MAF_r2	2.5	0.8	0.284304	a						A		0.281681	0.286927
MAF_r2	2.5	0.9	0.28416	a						A		0.281538	0.286783
MAF_r2	5	0.75	0.281103	ab				B		A		0.27848	0.283725
MAF_r2	5	0.9	0.279648	abc				B		A	C	0.277025	0.282271
MAF_r2	5	0.8	0.279365	abc				B		A	C	0.276743	0.281988
MAF_r2	0	0.7	0.275508	bcd				B		D	C	0.272885	0.27813
MAF_r2	7.5	0.75	0.27474	bcd				B		D	C	0.272117	0.277363
MAF_r2	2.5	0.7	0.274685	bcd				B		D	C	0.272063	0.277308
MAF_r2	7.5	0.9	0.273387	cde				E		D	C	0.270764	0.27601
MAF_r2	0	1	0.272726	cde				E		D	C	0.270103	0.275349
MAF_r2	7.5	0.8	0.272583	cde				E		D	C	0.26996	0.275205
MAF_r2	2.5	1	0.272181	cde				E		D	C	0.269558	0.274804
MAF_r2	5	0.7	0.27114	de				E		D		0.268518	0.273763
MAF_r2	10	0.9	0.270602	def				E		D	F	0.267979	0.273225
MAF_r2	10	0.75	0.269469	defg				E	G	D	F	0.266847	0.272092
MAF_r2	5	1	0.268861	defgh			H	E	G	D	F	0.266238	0.271484
MAF_r2	10	0.8	0.268703	defgh			H	E	G	D	F	0.26608	0.271325
MAF_r2	7.5	0.7	0.266082	efghi			H	E	G	I	F	0.263459	0.268704
MAF_r2	0	0.6	0.263399	fghij			H	J	G	I	F	0.260777	0.266022
MAF_r2	7.5	1	0.26272	ghij			H	J	G	I		0.260097	0.265342
MAF_r2	5	0.6	0.262022	ghij			H	J	G	I		0.259399	0.264644
MAF_r2	10	0.7	0.261859	hij			H	J		I		0.259237	0.264482
MAF_r2	2.5	0.6	0.261438	hij			H	J		I		0.258815	0.264061
MAF_r2	10	1	0.259871	ij				J		I		0.257249	0.262494
MAF_r2	7.5	0.6	0.255948	jk				J		K		0.253325	0.258571
MAF_r2	10	0.6	0.250434	kl				L		K		0.247811	0.253057
MAF_r2	20	0.9	0.249434	kl				L		K		0.246812	0.252057
MAF_r2	20	0.75	0.247948	lm				L		M		0.245325	0.250571
MAF_r2	20	0.8	0.247017	lmn				L		M		0.244394	0.24964
MAF_r2	5	0.5	0.246408	lm				L		M		0.243785	0.24903
MAF_r2	0	0.5	0.245598	lmn				L		M	N	0.242975	0.248221
MAF_r2	20	0.7	0.243698	lmno				L	O	M	N	0.241075	0.246321
MAF_r2	2.5	0.5	0.243153	lmnop			P	L	O	M	N	0.240531	0.245776
MAF_r2	5	0.4	0.241547	mnopq			P	Q	O	M	N	0.238924	0.244169
MAF_r2	0	0.4	0.23817	nopqr			P	Q	O	R	N	0.235547	0.240792
MAF_r2	20	1	0.237086	opqr			P	Q	O	R		0.234464	0.239709
MAF_r2	7.5	0.5	0.235799	pqrs			P	Q		R	S	0.233176	0.238421
MAF_r2	2.5	0.4	0.235354	qrs				Q		R	S	0.232731	0.237977
MAF_r2	7.5	0.4	0.233378	rst				T		R	S	0.230755	0.236001
MAF_r2	10	0.5	0.228453	stu				T		U	S	0.225831	0.231076
MAF_r2	10	0.4	0.226963	tu				T		U		0.224341	0.229586
MAF_r2	20	0.6	0.224719	u						U		0.222096	0.227341
MAF_r2	20	0.4	0.213915	v						V		0.211292	0.216538
MAF_r2	20	0.5	0.209706	v						V		0.207084	0.212329
